# Supplementary material for: A new species group in Megaselia, the lucifrons group, with description of a new species (Diptera, Phoridae)
Source: Zookeys. 2015 Jul 6;(512):89–108. doi: 10.3897/zookeys.512.9494 (PMC4523756; doi:10.3897/zookeys.512.9494)
Supplement: XML Treatment for Megaselia lucifrons [file zookeys.512.9494-treatment1.xml]

<!DOCTYPE tp:taxon-treatment
  PUBLIC "-//TaxonX//DTD Taxonomic Treatment Publishing DTD v0 20100105//EN" "tax-treatment-NSO.dtd">
<tp:taxon-treatment xmlns:tp="http://www.plazi.org/taxpub"><tp:treatment-meta><kwd-group><label>Taxon classification</label><kwd><named-content content-type="kingdom">Animalia</named-content></kwd><kwd><named-content content-type="order">Diptera</named-content></kwd><kwd><named-content content-type="family">Phoridae</named-content></kwd></kwd-group><mixed-citation publication-type="journal"><person-group><name><surname>Häggqvist</surname><given-names>Sibylle</given-names></name><name><surname>Ulefors</surname><given-names>Sven Olof</given-names></name><name><surname>Ronquist</surname><given-names>Fredrik</given-names></name></person-group><article-title>A new species group in <italic><tp:taxon-name><tp:taxon-name-part taxon-name-part-type="genus">Megaselia</tp:taxon-name-part></tp:taxon-name></italic>, the <italic><tp:taxon-name><tp:taxon-name-part taxon-name-part-type="species">lucifrons</tp:taxon-name-part></tp:taxon-name></italic> group, with description of a new species (<tp:taxon-name><tp:taxon-name-part taxon-name-part-type="order">Diptera</tp:taxon-name-part></tp:taxon-name>, <tp:taxon-name><tp:taxon-name-part taxon-name-part-type="family">Phoridae</tp:taxon-name-part></tp:taxon-name>)</article-title><source>Zookeys</source><day>6</day><month>7</month><year>2015</year><volume>2015</volume><issue>512</issue><fpage>89</fpage><lpage>108</lpage><pub-id pub-id-type="doi">10.3897/zookeys.512.9494</pub-id></mixed-citation></tp:treatment-meta><tp:nomenclature><tp:taxon-name>
                            <tp:taxon-name-part taxon-name-part-type="genus">Megaselia</tp:taxon-name-part>
                            <tp:taxon-name-part taxon-name-part-type="species">lucifrons</tp:taxon-name-part>
                        </tp:taxon-name><tp:taxon-authority>(Schmitz, 1918)</tp:taxon-authority><tp:nomenclature-citation-list><tp:nomenclature-citation><tp:taxon-name><tp:taxon-name-part taxon-name-part-type="genus">Aphiochaeta</tp:taxon-name-part> <tp:taxon-name-part taxon-name-part-type="species">lucifrons</tp:taxon-name-part></tp:taxon-name><comment> Schmitz, 1918</comment></tp:nomenclature-citation></tp:nomenclature-citation-list></tp:nomenclature><tp:treatment-sec sec-type="material"><title>Material examined.</title><p>Lectotype: male, pinned, Netherlands, Baaksem, Holl. Limbg. 11. VIII. 1915, coll. Schmitz (ZFMK).</p></tp:treatment-sec><tp:treatment-sec sec-type="material"><title>Swedish material.</title><p>Suppl. material <xref ref-type="supplementary-material" rid="S1">1</xref>.</p></tp:treatment-sec><tp:treatment-sec sec-type="Differential diagnosis"><title>Differential diagnosis.</title><p>Males are easily distinguished from <italic><tp:taxon-name><tp:taxon-name-part taxon-name-part-type="genus">Megaselia</tp:taxon-name-part> <tp:taxon-name-part taxon-name-part-type="species">subnitida</tp:taxon-name-part></tp:taxon-name></italic> by the triangular-shaped lighter patch on the base of the hind femur. <italic><tp:taxon-name><tp:taxon-name-part taxon-name-part-type="genus">Megaselia</tp:taxon-name-part> <tp:taxon-name-part taxon-name-part-type="species">lucifrons</tp:taxon-name-part></tp:taxon-name></italic> also has a <!--PageBreak-->shiny frons (hence its name), whereas the frons is matte in <italic><tp:taxon-name><tp:taxon-name-part taxon-name-part-type="genus">Megaselia</tp:taxon-name-part> <tp:taxon-name-part taxon-name-part-type="species">subnitida</tp:taxon-name-part></tp:taxon-name></italic>. Males can be distinguished from <italic><tp:taxon-name><tp:taxon-name-part taxon-name-part-type="genus">Megaselia</tp:taxon-name-part> <tp:taxon-name-part taxon-name-part-type="species">albalucifrons</tp:taxon-name-part></tp:taxon-name></italic> by the broader left lobe of the hypandrium (Fig. <xref ref-type="fig" rid="F6">6a</xref>). The lobe is also darker in <italic><tp:taxon-name><tp:taxon-name-part taxon-name-part-type="genus">Megaselia</tp:taxon-name-part> <tp:taxon-name-part taxon-name-part-type="species">lucifrons</tp:taxon-name-part></tp:taxon-name></italic> than in <italic><tp:taxon-name><tp:taxon-name-part taxon-name-part-type="genus">Megaselia</tp:taxon-name-part> <tp:taxon-name-part taxon-name-part-type="species">albalucifrons</tp:taxon-name-part></tp:taxon-name></italic>. The left side of the epandrium has long thin hairs at the lower apical part that are typical for the species (Fig. <xref ref-type="fig" rid="F5">5a</xref>).</p></tp:treatment-sec><tp:treatment-sec sec-type="Distribution"><title>Distribution.</title><p><italic><tp:taxon-name><tp:taxon-name-part taxon-name-part-type="genus">Megaselia</tp:taxon-name-part> <tp:taxon-name-part taxon-name-part-type="species">lucifrons</tp:taxon-name-part></tp:taxon-name></italic> is widely distributed in Sweden and has been found in all 29 SMTP traps from which we have studied material. The species is also reported from many other European countries (e. g. <xref ref-type="bibr" rid="B20">Prescher et al. 2002</xref>; <xref ref-type="bibr" rid="B2">Brenner 2004</xref>; <xref ref-type="bibr" rid="B26">Schmitz 1928</xref>; <xref ref-type="bibr" rid="B12">Durska et al. 2010</xref>; <xref ref-type="bibr" rid="B27">Schmitz 1934</xref>; <xref ref-type="bibr" rid="B1">Bonet et al. 2011</xref>), however, for findings after 1988, when <italic><tp:taxon-name><tp:taxon-name-part taxon-name-part-type="genus">Megaselia</tp:taxon-name-part> <tp:taxon-name-part taxon-name-part-type="species">subnitida</tp:taxon-name-part></tp:taxon-name></italic> was synonymized with <italic><tp:taxon-name><tp:taxon-name-part taxon-name-part-type="genus">Megaselia</tp:taxon-name-part> <tp:taxon-name-part taxon-name-part-type="species">lucifrons</tp:taxon-name-part></tp:taxon-name></italic>, it is often impossible to determine from the literature alone whether the records refer to <italic><tp:taxon-name><tp:taxon-name-part taxon-name-part-type="genus">Megaselia</tp:taxon-name-part> <tp:taxon-name-part taxon-name-part-type="species">lucifrons</tp:taxon-name-part></tp:taxon-name></italic> or <italic><tp:taxon-name><tp:taxon-name-part taxon-name-part-type="genus">Megaselia</tp:taxon-name-part> <tp:taxon-name-part taxon-name-part-type="species">subnitida</tp:taxon-name-part></tp:taxon-name></italic>.</p></tp:treatment-sec><tp:treatment-sec sec-type="Biology"><title>Biology.</title><p>Material from the SMTP shows that <italic><tp:taxon-name><tp:taxon-name-part taxon-name-part-type="genus">Megaselia</tp:taxon-name-part> <tp:taxon-name-part taxon-name-part-type="species">lucifrons</tp:taxon-name-part></tp:taxon-name></italic> likely has two generations per year (Fig. <xref ref-type="fig" rid="F8">8</xref>), alternatively the flies overwinter as adults, as has been found for a number of other <italic><tp:taxon-name><tp:taxon-name-part taxon-name-part-type="genus">Megaselia</tp:taxon-name-part></tp:taxon-name></italic> species (<xref ref-type="bibr" rid="B9">Disney 1994</xref>). <italic><tp:taxon-name><tp:taxon-name-part taxon-name-part-type="genus">Megaselia</tp:taxon-name-part> <tp:taxon-name-part taxon-name-part-type="species">lucifrons</tp:taxon-name-part></tp:taxon-name></italic> is found in different kinds of habitats from the SMTP, often in connection to trees or forest (Suppl. material <xref ref-type="supplementary-material" rid="S1">1</xref>).</p><!--PageBreak--></tp:treatment-sec><tp:treatment-sec><!--Section generated to contain objects referenced in tp:taxon-treatment.--><supplementary-material xmlns:xlink="http://www.w3.org/1999/xlink" id="S1" position="float" orientation="portrait" xlink:type="simple"><label>Supplementary material 1</label><p>Data type: species data</p><p>Explanation note: All specimens, except LA208 and LA209, which were caught by hand, come from the Swedish Malaise Trap Project (SMTP). All specimens are deposited in the collection of the Swedish Museum of Natural History.</p><media xlink:href="zookeys-512-089-s001.xls" mimetype="xls" mime-subtype="xls file" position="float" orientation="portrait" xlink:type="simple" id="oo_46624.xls"/><permissions><license xlink:type="simple"><license-p>This dataset is made available under the Open Database License (<ext-link ext-link-type="uri" xlink:href="http://opendatacommons.org/licenses/odbl/1.0/" xlink:type="simple">http://opendatacommons.org/licenses/odbl/1.0/</ext-link>). The Open Database License (ODbL) is a license agreement intended to allow users to freely share, modify, and use this Dataset while maintaining this same freedom for others, provided that the original source and author(s) are credited.</license-p></license></permissions><attrib specific-use="authors">Sibylle Häggqvist, Sven Olof Ulefors, Fredrik Ronquist</attrib></supplementary-material><fig id="F6" position="float" orientation="portrait"><label>Figure 6.</label><caption><p>The hypandria in dorsal view of <italic><tp:taxon-name><tp:taxon-name-part taxon-name-part-type="genus">Megaselia</tp:taxon-name-part> <tp:taxon-name-part taxon-name-part-type="species">lucifrons</tp:taxon-name-part></tp:taxon-name></italic> (<bold>a</bold>), <italic><tp:taxon-name><tp:taxon-name-part taxon-name-part-type="genus">Megaselia</tp:taxon-name-part> <tp:taxon-name-part taxon-name-part-type="species">subnitida</tp:taxon-name-part></tp:taxon-name></italic> (<bold>b</bold>) and <italic><tp:taxon-name><tp:taxon-name-part taxon-name-part-type="genus">Megaselia</tp:taxon-name-part> <tp:taxon-name-part taxon-name-part-type="species">albalucifrons</tp:taxon-name-part></tp:taxon-name></italic> sp. n. (<bold>c</bold>).</p></caption><graphic xmlns:xlink="http://www.w3.org/1999/xlink" xlink:href="zookeys-512-089-g006.jpg" position="float" orientation="portrait" xlink:type="simple" id="oo_46621.jpg"/></fig><fig id="F5" position="float" orientation="portrait"><label>Figure 5.</label><caption><p>The left side of the epandria in lateral view of <italic><tp:taxon-name><tp:taxon-name-part taxon-name-part-type="genus">Megaselia</tp:taxon-name-part> <tp:taxon-name-part taxon-name-part-type="species">lucifrons</tp:taxon-name-part></tp:taxon-name></italic> (<bold>a</bold>), <italic><tp:taxon-name><tp:taxon-name-part taxon-name-part-type="genus">Megaselia</tp:taxon-name-part> <tp:taxon-name-part taxon-name-part-type="species">subnitida</tp:taxon-name-part></tp:taxon-name></italic> (<bold>b</bold>) and <italic><tp:taxon-name><tp:taxon-name-part taxon-name-part-type="genus">Megaselia</tp:taxon-name-part> <tp:taxon-name-part taxon-name-part-type="species">albalucifrons</tp:taxon-name-part></tp:taxon-name></italic> sp. n. (<bold>c</bold>).</p></caption><graphic xmlns:xlink="http://www.w3.org/1999/xlink" xlink:href="zookeys-512-089-g005.jpg" position="float" orientation="portrait" xlink:type="simple" id="oo_46620.jpg"/></fig><fig id="F8" position="float" orientation="portrait"><label>Figure 8.</label><caption><p>Histogram showing seasonal activity of <italic><tp:taxon-name><tp:taxon-name-part taxon-name-part-type="genus">Megaselia</tp:taxon-name-part> <tp:taxon-name-part taxon-name-part-type="species">lucifrons</tp:taxon-name-part></tp:taxon-name></italic> adults as indicated by SMTP catches. The dates represent Malaise trap emptying dates.</p></caption><graphic xmlns:xlink="http://www.w3.org/1999/xlink" xlink:href="zookeys-512-089-g008.jpg" position="float" orientation="portrait" xlink:type="simple" id="oo_46623.jpg"/></fig></tp:treatment-sec><ref-list><ref id="B20"><mixed-citation xmlns:xlink="http://www.w3.org/1999/xlink" xlink:type="simple"><person-group><name name-style="western"><surname>Prescher</surname><given-names>S</given-names></name><name name-style="western"><surname>Moretti</surname><given-names>M</given-names></name><name name-style="western"><surname>Duelli</surname><given-names>P</given-names></name></person-group> (<year>2002</year>) <article-title>Scuttle flies (<tp:taxon-name><tp:taxon-name-part taxon-name-part-type="order">Diptera</tp:taxon-name-part></tp:taxon-name>, <tp:taxon-name><tp:taxon-name-part taxon-name-part-type="family">Phoridae</tp:taxon-name-part></tp:taxon-name>) in <italic><tp:taxon-name><tp:taxon-name-part taxon-name-part-type="genus">Castanea</tp:taxon-name-part> <tp:taxon-name-part taxon-name-part-type="species">sativa</tp:taxon-name-part></tp:taxon-name></italic> forests in the southern Alps (Ticino, Switzerland), with thirteen species new to Switzerland, Mitteilungen der Schweizerischen Entomologischen Gesellschaft.</article-title> <source>Bulletin de la Société entomologique Suisse</source> <volume>75</volume>: <fpage>289</fpage>–<lpage>298</lpage>. </mixed-citation></ref><ref id="B2"><mixed-citation xmlns:xlink="http://www.w3.org/1999/xlink" xlink:type="simple"><person-group><name name-style="western"><surname>Brenner</surname><given-names>S</given-names></name></person-group> (<year>2004</year>) <article-title>Buckelfliegen (<tp:taxon-name><tp:taxon-name-part taxon-name-part-type="order">Diptera</tp:taxon-name-part></tp:taxon-name>, <tp:taxon-name><tp:taxon-name-part taxon-name-part-type="family">Phoridae</tp:taxon-name-part></tp:taxon-name>) in Auwäldern entlang der Etsch (Südtirol, Italien).</article-title> <source>Gredleriana</source> <volume>4</volume>: <fpage>295</fpage>–<lpage>304</lpage>. </mixed-citation></ref><ref id="B26"><mixed-citation xmlns:xlink="http://www.w3.org/1999/xlink" xlink:type="simple"><person-group><name name-style="western"><surname>Schmitz</surname><given-names>H</given-names></name></person-group> (<year>1928</year>) <article-title>Die geographische Verbreitung der Europaeïschen Phoridenarten.</article-title> <source>Natuurhistorisch Maandblad</source> <volume>17</volume>(<issue>10</issue>): <fpage>139</fpage>–<lpage>147</lpage>. </mixed-citation></ref><ref id="B12"><mixed-citation xmlns:xlink="http://www.w3.org/1999/xlink" xlink:type="simple"><person-group><name name-style="western"><surname>Durska</surname><given-names>E</given-names></name><name name-style="western"><surname>Bonet</surname><given-names>J</given-names></name><name name-style="western"><surname>Viklund</surname><given-names>B</given-names></name></person-group> (<year>2010</year>) <article-title>The scuttle fly (<tp:taxon-name><tp:taxon-name-part taxon-name-part-type="order">Diptera</tp:taxon-name-part></tp:taxon-name>: <tp:taxon-name><tp:taxon-name-part taxon-name-part-type="family">Phoridae</tp:taxon-name-part></tp:taxon-name>) assemblages of a wildfire-affected hemiboreal old-growth forest in Tyresta (Sweden).</article-title> <source>Entomologica Fennica</source> <volume>21</volume>: <fpage>19</fpage>–<lpage>32</lpage>. </mixed-citation></ref><ref id="B27"><mixed-citation xmlns:xlink="http://www.w3.org/1999/xlink" xlink:type="simple"><person-group><name name-style="western"><surname>Schmitz</surname><given-names>H</given-names></name></person-group> (<year>1934</year>) <article-title>Zur Kenntnis der Phoriden Oesterreichs.</article-title> <source>Natuurhistorisch Maandblad</source> <volume>23</volume>(<issue>2–4</issue>): <page-range>18–12</page-range> and <page-range>30–31</page-range> and <page-range>47–48</page-range>. </mixed-citation></ref><ref id="B1"><mixed-citation xmlns:xlink="http://www.w3.org/1999/xlink" xlink:type="simple"><person-group><name name-style="western"><surname>Bonet</surname><given-names>J</given-names></name><name name-style="western"><surname>Ulefors</surname><given-names>SO</given-names></name><name name-style="western"><surname>Viklund</surname><given-names>B</given-names></name><name name-style="western"><surname>Pape</surname><given-names>T</given-names></name></person-group> (<year>2011</year>) <article-title>Species richness estimations of the megadiverse scuttlefly genus <italic><tp:taxon-name><tp:taxon-name-part taxon-name-part-type="genus">Megaselia</tp:taxon-name-part></tp:taxon-name></italic> (<tp:taxon-name><tp:taxon-name-part taxon-name-part-type="order">Diptera</tp:taxon-name-part></tp:taxon-name>, <tp:taxon-name><tp:taxon-name-part taxon-name-part-type="family">Phoridae</tp:taxon-name-part></tp:taxon-name>) in a wildfire-affected hemiboreal forest.</article-title> <source>Insect Science</source> <volume>18</volume>(<issue>3</issue>): <fpage>325</fpage>–<lpage>348</lpage>. doi: <ext-link ext-link-type="doi" xlink:href="10.1111/j.1744-7917.2010.01362.x" xlink:type="simple">10.1111/j.1744-7917.2010.01362.x</ext-link> </mixed-citation></ref><ref id="B9"><mixed-citation xmlns:xlink="http://www.w3.org/1999/xlink" xlink:type="simple"><person-group><name name-style="western"><surname>Disney</surname><given-names>RHL</given-names></name></person-group> (<year>1994</year>) <source>Scuttle flies: The <tp:taxon-name><tp:taxon-name-part taxon-name-part-type="family">Phoridae</tp:taxon-name-part></tp:taxon-name></source>. <publisher-name>Chapman &amp; Hall</publisher-name>, <publisher-loc>London</publisher-loc>. doi: <ext-link ext-link-type="doi" xlink:href="10.1007/978-94-011-1288-8" xlink:type="simple">10.1007/978-94-011-1288-8</ext-link> </mixed-citation></ref></ref-list></tp:taxon-treatment>
