# Supplementary material for: A new species group in Megaselia, the lucifrons group, with description of a new species (Diptera, Phoridae)
Source: Zookeys. 2015 Jul 6;(512):89–108. doi: 10.3897/zookeys.512.9494 (PMC4523756; doi:10.3897/zookeys.512.9494)
Supplement: XML Treatment for Megaselia subnitida [file zookeys.512.9494-treatment2.xml]

<!DOCTYPE tp:taxon-treatment
  PUBLIC "-//TaxonX//DTD Taxonomic Treatment Publishing DTD v0 20100105//EN" "tax-treatment-NSO.dtd">
<tp:taxon-treatment xmlns:tp="http://www.plazi.org/taxpub"><tp:treatment-meta><kwd-group><label>Taxon classification</label><kwd><named-content content-type="kingdom">Animalia</named-content></kwd><kwd><named-content content-type="order">Diptera</named-content></kwd><kwd><named-content content-type="family">Phoridae</named-content></kwd></kwd-group><mixed-citation publication-type="journal"><person-group><name><surname>Häggqvist</surname><given-names>Sibylle</given-names></name><name><surname>Ulefors</surname><given-names>Sven Olof</given-names></name><name><surname>Ronquist</surname><given-names>Fredrik</given-names></name></person-group><article-title>A new species group in <italic><tp:taxon-name><tp:taxon-name-part taxon-name-part-type="genus">Megaselia</tp:taxon-name-part></tp:taxon-name></italic>, the <italic><tp:taxon-name><tp:taxon-name-part taxon-name-part-type="species">lucifrons</tp:taxon-name-part></tp:taxon-name></italic> group, with description of a new species (<tp:taxon-name><tp:taxon-name-part taxon-name-part-type="order">Diptera</tp:taxon-name-part></tp:taxon-name>, <tp:taxon-name><tp:taxon-name-part taxon-name-part-type="family">Phoridae</tp:taxon-name-part></tp:taxon-name>)</article-title><source>Zookeys</source><day>6</day><month>7</month><year>2015</year><volume>2015</volume><issue>512</issue><fpage>89</fpage><lpage>108</lpage><pub-id pub-id-type="doi">10.3897/zookeys.512.9494</pub-id></mixed-citation></tp:treatment-meta><tp:nomenclature><tp:taxon-name>
                            <tp:taxon-name-part taxon-name-part-type="genus">Megaselia</tp:taxon-name-part>
                            <tp:taxon-name-part taxon-name-part-type="species">subnitida</tp:taxon-name-part>
                        </tp:taxon-name><tp:taxon-authority>(Lundbeck, 1920)</tp:taxon-authority><tp:taxon-status xmlns:xlink="http://www.w3.org/1999/xlink" xlink:type="simple">reinstated</tp:taxon-status><tp:nomenclature-citation-list><tp:nomenclature-citation><tp:taxon-name><tp:taxon-name-part taxon-name-part-type="genus">Aphiochaeta</tp:taxon-name-part> <tp:taxon-name-part taxon-name-part-type="species">subnitida</tp:taxon-name-part></tp:taxon-name><comment> Lundbeck, 1920</comment></tp:nomenclature-citation><tp:nomenclature-citation><tp:taxon-name><tp:taxon-name-part taxon-name-part-type="genus">Megaselia</tp:taxon-name-part> <tp:taxon-name-part taxon-name-part-type="species">subnitida</tp:taxon-name-part></tp:taxon-name><comment> Schmitz, 1927</comment></tp:nomenclature-citation><tp:nomenclature-citation><tp:taxon-name><tp:taxon-name-part taxon-name-part-type="genus">Megaselia</tp:taxon-name-part> <tp:taxon-name-part taxon-name-part-type="species">lucifrons</tp:taxon-name-part></tp:taxon-name><comment> Disney, 1988</comment></tp:nomenclature-citation></tp:nomenclature-citation-list></tp:nomenclature><tp:treatment-sec sec-type="material"><title>Material examined.</title><p>Holotype: male, slide mounted, Denmark, Holte, Suserup Skov at Sorø, 6. VIII. 1918 (leg. Th. Mortensen) (ZMUC).</p></tp:treatment-sec><tp:treatment-sec sec-type="material"><title>Swedish material.</title><p>Suppl. material <xref ref-type="supplementary-material" rid="S1">1</xref>.</p></tp:treatment-sec><tp:treatment-sec sec-type="Differential diagnosis"><title>Differential diagnosis.</title><p>Males of <italic><tp:taxon-name><tp:taxon-name-part taxon-name-part-type="genus">Megaselia</tp:taxon-name-part> <tp:taxon-name-part taxon-name-part-type="species">subnitida</tp:taxon-name-part></tp:taxon-name></italic> are distinguished from males of the other two species in the group by the uniformly colored hind femur and the broader hypandrial left lobe (Fig. <xref ref-type="fig" rid="F6">6b</xref>). The frons is also less glabrous than in <italic><tp:taxon-name><tp:taxon-name-part taxon-name-part-type="genus">Megaselia</tp:taxon-name-part> <tp:taxon-name-part taxon-name-part-type="species">lucifrons</tp:taxon-name-part></tp:taxon-name></italic> and <italic><tp:taxon-name><tp:taxon-name-part taxon-name-part-type="genus">Megaselia</tp:taxon-name-part> <tp:taxon-name-part taxon-name-part-type="species">albalucifrons</tp:taxon-name-part></tp:taxon-name></italic>. Males of <italic><tp:taxon-name><tp:taxon-name-part taxon-name-part-type="genus">Megaselia</tp:taxon-name-part> <tp:taxon-name-part taxon-name-part-type="species">subnitida</tp:taxon-name-part></tp:taxon-name></italic> are generally larger in size than both <italic><tp:taxon-name><tp:taxon-name-part taxon-name-part-type="genus">Megaselia</tp:taxon-name-part> <tp:taxon-name-part taxon-name-part-type="species">lucifrons</tp:taxon-name-part></tp:taxon-name></italic> and <italic><tp:taxon-name><tp:taxon-name-part taxon-name-part-type="genus">Megaselia</tp:taxon-name-part> <tp:taxon-name-part taxon-name-part-type="species">albalucifrons</tp:taxon-name-part></tp:taxon-name></italic> (Table <xref ref-type="table" rid="T1">1</xref>).</p></tp:treatment-sec><tp:treatment-sec sec-type="Distribution"><title>Distribution.</title><p><italic><tp:taxon-name><tp:taxon-name-part taxon-name-part-type="genus">Megaselia</tp:taxon-name-part> <tp:taxon-name-part taxon-name-part-type="species">subnitida</tp:taxon-name-part></tp:taxon-name></italic> is widely distributed in Sweden, and is usually found together with <italic><tp:taxon-name><tp:taxon-name-part taxon-name-part-type="genus">Megaselia</tp:taxon-name-part> <tp:taxon-name-part taxon-name-part-type="species">lucifrons</tp:taxon-name-part></tp:taxon-name></italic> (Fig. <xref ref-type="fig" rid="F7">7</xref>). <xref ref-type="bibr" rid="B26">Schmitz (1928)</xref> listed <italic><tp:taxon-name><tp:taxon-name-part taxon-name-part-type="genus">Megaselia</tp:taxon-name-part> <tp:taxon-name-part taxon-name-part-type="species">subnitida</tp:taxon-name-part></tp:taxon-name></italic> from Sweden, Finland, Denmark, Germany and Poland. In the more recent literature, after Disney synonymized the species with <italic><tp:taxon-name><tp:taxon-name-part taxon-name-part-type="genus">Megaselia</tp:taxon-name-part> <tp:taxon-name-part taxon-name-part-type="species">lucifrons</tp:taxon-name-part></tp:taxon-name></italic> (Disney, 1988), separate records for <italic><tp:taxon-name><tp:taxon-name-part taxon-name-part-type="genus">Megaselia</tp:taxon-name-part> <tp:taxon-name-part taxon-name-part-type="species">subnitida</tp:taxon-name-part></tp:taxon-name></italic> are not reported.</p></tp:treatment-sec><tp:treatment-sec sec-type="Biology"><title>Biology.</title><p><italic><tp:taxon-name><tp:taxon-name-part taxon-name-part-type="genus">Megaselia</tp:taxon-name-part> <tp:taxon-name-part taxon-name-part-type="species">subnitida</tp:taxon-name-part></tp:taxon-name></italic> appears in different habitats, often in or in proximity to a forest, from May to September in the SMTP material (Suppl. material <xref ref-type="supplementary-material" rid="S1">1</xref>).</p></tp:treatment-sec><tp:treatment-sec sec-type="Remarks"><title>Remarks.</title><p>In Disney’s key (1989), <italic><tp:taxon-name><tp:taxon-name-part taxon-name-part-type="genus">Megaselia</tp:taxon-name-part> <tp:taxon-name-part taxon-name-part-type="species">subnitida</tp:taxon-name-part></tp:taxon-name></italic> runs to couplet 104, together with <italic><tp:taxon-name><tp:taxon-name-part taxon-name-part-type="genus">Megaselia</tp:taxon-name-part> <tp:taxon-name-part taxon-name-part-type="species">lucifrons</tp:taxon-name-part></tp:taxon-name></italic>.</p><!--PageBreak--></tp:treatment-sec><tp:treatment-sec><!--Section generated to contain objects referenced in tp:taxon-treatment.--><supplementary-material xmlns:xlink="http://www.w3.org/1999/xlink" id="S1" position="float" orientation="portrait" xlink:type="simple"><label>Supplementary material 1</label><p>Data type: species data</p><p>Explanation note: All specimens, except LA208 and LA209, which were caught by hand, come from the Swedish Malaise Trap Project (SMTP). All specimens are deposited in the collection of the Swedish Museum of Natural History.</p><media xlink:href="zookeys-512-089-s001.xls" mimetype="xls" mime-subtype="xls file" position="float" orientation="portrait" xlink:type="simple" id="oo_46624.xls"/><permissions><license xlink:type="simple"><license-p>This dataset is made available under the Open Database License (<ext-link ext-link-type="uri" xlink:href="http://opendatacommons.org/licenses/odbl/1.0/" xlink:type="simple">http://opendatacommons.org/licenses/odbl/1.0/</ext-link>). The Open Database License (ODbL) is a license agreement intended to allow users to freely share, modify, and use this Dataset while maintaining this same freedom for others, provided that the original source and author(s) are credited.</license-p></license></permissions><attrib specific-use="authors">Sibylle Häggqvist, Sven Olof Ulefors, Fredrik Ronquist</attrib></supplementary-material><fig id="F6" position="float" orientation="portrait"><label>Figure 6.</label><caption><p>The hypandria in dorsal view of <italic><tp:taxon-name><tp:taxon-name-part taxon-name-part-type="genus">Megaselia</tp:taxon-name-part> <tp:taxon-name-part taxon-name-part-type="species">lucifrons</tp:taxon-name-part></tp:taxon-name></italic> (<bold>a</bold>), <italic><tp:taxon-name><tp:taxon-name-part taxon-name-part-type="genus">Megaselia</tp:taxon-name-part> <tp:taxon-name-part taxon-name-part-type="species">subnitida</tp:taxon-name-part></tp:taxon-name></italic> (<bold>b</bold>) and <italic><tp:taxon-name><tp:taxon-name-part taxon-name-part-type="genus">Megaselia</tp:taxon-name-part> <tp:taxon-name-part taxon-name-part-type="species">albalucifrons</tp:taxon-name-part></tp:taxon-name></italic> sp. n. (<bold>c</bold>).</p></caption><graphic xmlns:xlink="http://www.w3.org/1999/xlink" xlink:href="zookeys-512-089-g006.jpg" position="float" orientation="portrait" xlink:type="simple" id="oo_46621.jpg"/></fig><table-wrap id="T1" position="float" orientation="portrait"><label>Table 1.</label><caption><p>Measurements of body length, frons width and height, wing length and lengths of the costal sectors in mm for males of the three species. Costal sector ratio is given as the ratio of all three costal sectors divided by costal sector 3. Numbers in parentheses behind species name indicate the number of individuals measured.</p></caption><table id="TID0ECEBG" rules="all"><tbody><tr><th rowspan="1" colspan="1">Species</th><th rowspan="1" colspan="1"><italic><tp:taxon-name><tp:taxon-name-part taxon-name-part-type="genus">Megaselia</tp:taxon-name-part> <tp:taxon-name-part taxon-name-part-type="species">albalucifrons</tp:taxon-name-part></tp:taxon-name></italic> (6)</th><th rowspan="1" colspan="1"><italic><tp:taxon-name><tp:taxon-name-part taxon-name-part-type="genus">Megaselia</tp:taxon-name-part> <tp:taxon-name-part taxon-name-part-type="species">lucifrons</tp:taxon-name-part></tp:taxon-name></italic> (27)</th><th rowspan="1" colspan="1"><italic><tp:taxon-name><tp:taxon-name-part taxon-name-part-type="genus">Megaselia</tp:taxon-name-part> <tp:taxon-name-part taxon-name-part-type="species">subnitida</tp:taxon-name-part></tp:taxon-name></italic> (18)</th></tr><tr><td rowspan="1" colspan="1">Body length</td><td rowspan="1" colspan="1">1.65 ± 0.09</td><td rowspan="1" colspan="1">1.58 ± 0.08</td><td rowspan="1" colspan="1">1.78 ± 0.12</td></tr><tr><td rowspan="1" colspan="1">Frontal width/height</td><td rowspan="1" colspan="1">1.05 ± 0.06</td><td rowspan="1" colspan="1">1.08 ± 0.04</td><td rowspan="1" colspan="1">1.16 ± 0.06</td></tr><tr><td rowspan="1" colspan="1">Wing length</td><td rowspan="1" colspan="1">1.41 ± 0.11</td><td rowspan="1" colspan="1">1.38 ± 0.09</td><td rowspan="1" colspan="1">1.66 ± 0.07</td></tr><tr><td rowspan="1" colspan="1">Costal lenth</td><td rowspan="1" colspan="1">0.61 ± 0.06</td><td rowspan="1" colspan="1">0.62 ± 0.03</td><td rowspan="1" colspan="1">0.75 ± 0.06</td></tr><tr><td rowspan="1" colspan="1">Costal sector 1</td><td rowspan="1" colspan="1">0.40 ± 0.04</td><td rowspan="1" colspan="1">0.43 ± 0.03</td><td rowspan="1" colspan="1">0.51 ± 0.06</td></tr><tr><td rowspan="1" colspan="1">Costal sector 2</td><td rowspan="1" colspan="1">0.13 ± 0.03</td><td rowspan="1" colspan="1">0.11 ± 0.02</td><td rowspan="1" colspan="1">0.16 ± 0.02</td></tr><tr><td rowspan="1" colspan="1">Costal sector 3</td><td rowspan="1" colspan="1">0.09 ± 0.01</td><td rowspan="1" colspan="1">0.07 ± 0.01</td><td rowspan="1" colspan="1">0.09 ± 0.01</td></tr><tr><td rowspan="1" colspan="1">Costal sector ratio</td><td rowspan="1" colspan="1">4.44 : 1.44 : 1</td><td rowspan="1" colspan="1">6.14 : 1.57 : 1</td><td rowspan="1" colspan="1">5.67 : 1.78 : 1</td></tr></tbody></table></table-wrap><fig id="F7" position="float" orientation="portrait"><label>Figure 7.</label><caption><p>Map of Sweden showing the distribution of <italic><tp:taxon-name><tp:taxon-name-part taxon-name-part-type="genus">Megaselia</tp:taxon-name-part> <tp:taxon-name-part taxon-name-part-type="species">lucifrons</tp:taxon-name-part></tp:taxon-name></italic>, <italic><tp:taxon-name><tp:taxon-name-part taxon-name-part-type="genus">Megaselia</tp:taxon-name-part> <tp:taxon-name-part taxon-name-part-type="species">subnitida</tp:taxon-name-part></tp:taxon-name></italic> and <italic><tp:taxon-name><tp:taxon-name-part taxon-name-part-type="genus">Megaselia</tp:taxon-name-part> <tp:taxon-name-part taxon-name-part-type="species">albalucifrons</tp:taxon-name-part></tp:taxon-name></italic> sp. n. Dots indicate the positions of the Malaise traps in which the species were found.</p></caption><graphic xmlns:xlink="http://www.w3.org/1999/xlink" xlink:href="zookeys-512-089-g007.jpg" position="float" orientation="portrait" xlink:type="simple" id="oo_46622.jpg"/></fig></tp:treatment-sec><ref-list><ref id="B26"><mixed-citation xmlns:xlink="http://www.w3.org/1999/xlink" xlink:type="simple"><person-group><name name-style="western"><surname>Schmitz</surname><given-names>H</given-names></name></person-group> (<year>1928</year>) <article-title>Die geographische Verbreitung der Europaeïschen Phoridenarten.</article-title> <source>Natuurhistorisch Maandblad</source> <volume>17</volume>(<issue>10</issue>): <fpage>139</fpage>–<lpage>147</lpage>. </mixed-citation></ref></ref-list></tp:taxon-treatment>
