# Supplementary material for: A new species group in Megaselia, the lucifrons group, with description of a new species (Diptera, Phoridae)
Source: Zookeys. 2015 Jul 6;(512):89–108. doi: 10.3897/zookeys.512.9494 (PMC4523756; doi:10.3897/zookeys.512.9494)
Supplement: XML Treatment for Megaselia albalucifrons [file zookeys.512.9494-treatment3.xml]

<!DOCTYPE tp:taxon-treatment
  PUBLIC "-//TaxonX//DTD Taxonomic Treatment Publishing DTD v0 20100105//EN" "tax-treatment-NSO.dtd">
<tp:taxon-treatment xmlns:tp="http://www.plazi.org/taxpub"><tp:treatment-meta><kwd-group><label>Taxon classification</label><kwd><named-content content-type="kingdom">Animalia</named-content></kwd><kwd><named-content content-type="order">Diptera</named-content></kwd><kwd><named-content content-type="family">Phoridae</named-content></kwd></kwd-group><mixed-citation publication-type="journal"><person-group><name><surname>Häggqvist</surname><given-names>Sibylle</given-names></name><name><surname>Ulefors</surname><given-names>Sven Olof</given-names></name><name><surname>Ronquist</surname><given-names>Fredrik</given-names></name></person-group><article-title>A new species group in <italic><tp:taxon-name><tp:taxon-name-part taxon-name-part-type="genus">Megaselia</tp:taxon-name-part></tp:taxon-name></italic>, the <italic><tp:taxon-name><tp:taxon-name-part taxon-name-part-type="species">lucifrons</tp:taxon-name-part></tp:taxon-name></italic> group, with description of a new species (<tp:taxon-name><tp:taxon-name-part taxon-name-part-type="order">Diptera</tp:taxon-name-part></tp:taxon-name>, <tp:taxon-name><tp:taxon-name-part taxon-name-part-type="family">Phoridae</tp:taxon-name-part></tp:taxon-name>)</article-title><source>Zookeys</source><day>6</day><month>7</month><year>2015</year><volume>2015</volume><issue>512</issue><fpage>89</fpage><lpage>108</lpage><pub-id pub-id-type="doi">10.3897/zookeys.512.9494</pub-id></mixed-citation></tp:treatment-meta><tp:nomenclature><tp:taxon-name>
                            <tp:taxon-name-part taxon-name-part-type="genus">Megaselia</tp:taxon-name-part>
                            <tp:taxon-name-part taxon-name-part-type="species">albalucifrons</tp:taxon-name-part>
                            <object-id xmlns:xlink="http://www.w3.org/1999/xlink" content-type="zoobank" xlink:type="simple">http://zoobank.org/491B368D-3065-403A-919F-A2AB5FE08ABE</object-id>
                        </tp:taxon-name><tp:taxon-status xmlns:xlink="http://www.w3.org/1999/xlink" xlink:type="simple">sp. n.</tp:taxon-status></tp:nomenclature><tp:treatment-sec sec-type="material"><title>Material examined.</title><p>Holotype male, in alcohol, (LA214) SWEDEN, Sm, Älmhults kommun, Stenbrohult, Djäknabygds bokbacke, Heath with old beeches. <named-content xmlns:xlink="http://www.w3.org/1999/xlink" content-type="dwc:verbatimCoordinates" xlink:type="simple">N56°36.548' E14°11.583'</named-content> (=TrapID 24) 30.iv.-31-v.2005 (=coll. event ID 1672) Leg. Swedish Malaise Trap Project (Swedish Museum of Natural History).</p><p>Paratypes, 4 males, same as holotype (LA207, LA212, LA215, LA216).</p></tp:treatment-sec><tp:treatment-sec sec-type="Differential diagnosis"><title>Differential diagnosis.</title><p>The habitus (Fig. <xref ref-type="fig" rid="F2">2</xref>) is very similar to <italic><tp:taxon-name><tp:taxon-name-part taxon-name-part-type="genus">Megaselia</tp:taxon-name-part> <tp:taxon-name-part taxon-name-part-type="species">lucifrons</tp:taxon-name-part></tp:taxon-name></italic>, but the species can be distinguished by the narrower and more lightly colored hypandrial left lobe (Fig. <xref ref-type="fig" rid="F6">6c</xref>). The proctiger hair is also slightly stronger than in <italic><tp:taxon-name><tp:taxon-name-part taxon-name-part-type="genus">Megaselia</tp:taxon-name-part> <tp:taxon-name-part taxon-name-part-type="species">lucifrons</tp:taxon-name-part></tp:taxon-name></italic> (Fig. <xref ref-type="fig" rid="F5">5</xref>). In the phallus, the tip of the truncus (Fig. <xref ref-type="fig" rid="F3">3c</xref>) is more rounded in <italic><tp:taxon-name><tp:taxon-name-part taxon-name-part-type="genus">Megaselia</tp:taxon-name-part> <tp:taxon-name-part taxon-name-part-type="species">albalucifrons</tp:taxon-name-part></tp:taxon-name></italic> than in both <italic><tp:taxon-name><tp:taxon-name-part taxon-name-part-type="genus">Megaselia</tp:taxon-name-part> <tp:taxon-name-part taxon-name-part-type="species">lucifrons</tp:taxon-name-part></tp:taxon-name></italic> and <italic><tp:taxon-name><tp:taxon-name-part taxon-name-part-type="genus">Megaselia</tp:taxon-name-part> <tp:taxon-name-part taxon-name-part-type="species">subnitida</tp:taxon-name-part></tp:taxon-name></italic>.</p></tp:treatment-sec><tp:treatment-sec sec-type="Description"><title>Description.</title><p>Male: Frons dark brown and shiny with about 70 hairs, about as broad as long. Postpedicels brown. Palps light yellow with 6–8 setae. Labellum broad, light yellow as palps, densely covered with spinules. Anepisternum with 10–18 hairs. Thorax brown. Three notopleural setae, without cleft in front of them. Scutellum with anterior pair of hairs and posterior pair of setae. Abdominal tergites brown with hairs distally and laterally, especially T6 with long, strong hairs at the rear margin. Venter brown with hairs on segment 3–6. Hypopygium with brown epandrium with fine hairs on both sides, but not dorsally, and longer hairs at the lower margin (Fig. <xref ref-type="fig" rid="F5">5</xref>, left side of epandrium). Pale yellow to light brown anal tube, cercus with 14 downbent hairs and the somewhat downbent proctiger with strong pair of upbent hairs at the tip (Fig. <xref ref-type="fig" rid="F5">5</xref>). Hypandrium brown, except for pale left lobe. Legs colored as follows: Fore and middle legs yellow or brownish yellow, hind legs with coxae yellow and femur to tarsae brown. Hind femur with lighter, triangular shaped patch at the base. Wings (Fig. <xref ref-type="fig" rid="F3">3a</xref>) 1.3–1.6 mm long. Costal index 0.40–0.47. Costal ratios 4.0–4.4 : 1.5–1.8 : 1. Costal cilia (of section 3) 0.05–0.07 mm long. With 3 axillary setae, all about twice as long as costal cilia. A minute hair is situated at the base of vein 3. Veins light brown or brown. Wing membrane tinged light brown or brown (visible to the naked eye against a white background). Haltere knob light yellow, almost white.</p></tp:treatment-sec><tp:treatment-sec sec-type="Etymology"><title>Etymology.</title><p>The name is derived from the Latin word “albus” (white, pale), referring to the left lobe of the hypandrium, which is pale in comparison to that of <italic><tp:taxon-name><tp:taxon-name-part taxon-name-part-type="genus">Megaselia</tp:taxon-name-part> <tp:taxon-name-part taxon-name-part-type="species">lucifrons</tp:taxon-name-part></tp:taxon-name></italic>.</p></tp:treatment-sec><tp:treatment-sec sec-type="Distribution and ecology"><title>Distribution and ecology.</title><p><italic><tp:taxon-name><tp:taxon-name-part taxon-name-part-type="genus">Megaselia</tp:taxon-name-part> <tp:taxon-name-part taxon-name-part-type="species">albalucifrons</tp:taxon-name-part></tp:taxon-name></italic> is found in Southern and central Sweden (Fig. <xref ref-type="fig" rid="F7">7</xref>), so far no specimens have been found from traps in Northern Sweden.</p></tp:treatment-sec><tp:treatment-sec sec-type="Remarks"><title>Remarks.</title><p><italic><tp:taxon-name><tp:taxon-name-part taxon-name-part-type="genus">Megaselia</tp:taxon-name-part> <tp:taxon-name-part taxon-name-part-type="species">albalucifrons</tp:taxon-name-part></tp:taxon-name></italic> runs to couplet 104 in Disney’s key (<xref ref-type="bibr" rid="B8">1989</xref>), together with <italic><tp:taxon-name><tp:taxon-name-part taxon-name-part-type="genus">Megaselia</tp:taxon-name-part> <tp:taxon-name-part taxon-name-part-type="species">lucifrons</tp:taxon-name-part></tp:taxon-name></italic>.</p></tp:treatment-sec><tp:treatment-sec><!--Section generated to contain objects referenced in tp:taxon-treatment.--><fig id="F2" position="float" orientation="portrait"><label>Figure 2.</label><caption><p>Lateral habitus of <italic><tp:taxon-name><tp:taxon-name-part taxon-name-part-type="genus">Megaselia</tp:taxon-name-part> <tp:taxon-name-part taxon-name-part-type="species">albalucifrons</tp:taxon-name-part></tp:taxon-name></italic> sp. n.</p></caption><graphic xmlns:xlink="http://www.w3.org/1999/xlink" xlink:href="zookeys-512-089-g002.jpg" position="float" orientation="portrait" xlink:type="simple" id="oo_46617.jpg"/></fig><fig id="F6" position="float" orientation="portrait"><label>Figure 6.</label><caption><p>The hypandria in dorsal view of <italic><tp:taxon-name><tp:taxon-name-part taxon-name-part-type="genus">Megaselia</tp:taxon-name-part> <tp:taxon-name-part taxon-name-part-type="species">lucifrons</tp:taxon-name-part></tp:taxon-name></italic> (<bold>a</bold>), <italic><tp:taxon-name><tp:taxon-name-part taxon-name-part-type="genus">Megaselia</tp:taxon-name-part> <tp:taxon-name-part taxon-name-part-type="species">subnitida</tp:taxon-name-part></tp:taxon-name></italic> (<bold>b</bold>) and <italic><tp:taxon-name><tp:taxon-name-part taxon-name-part-type="genus">Megaselia</tp:taxon-name-part> <tp:taxon-name-part taxon-name-part-type="species">albalucifrons</tp:taxon-name-part></tp:taxon-name></italic> sp. n. (<bold>c</bold>).</p></caption><graphic xmlns:xlink="http://www.w3.org/1999/xlink" xlink:href="zookeys-512-089-g006.jpg" position="float" orientation="portrait" xlink:type="simple" id="oo_46621.jpg"/></fig><fig id="F5" position="float" orientation="portrait"><label>Figure 5.</label><caption><p>The left side of the epandria in lateral view of <italic><tp:taxon-name><tp:taxon-name-part taxon-name-part-type="genus">Megaselia</tp:taxon-name-part> <tp:taxon-name-part taxon-name-part-type="species">lucifrons</tp:taxon-name-part></tp:taxon-name></italic> (<bold>a</bold>), <italic><tp:taxon-name><tp:taxon-name-part taxon-name-part-type="genus">Megaselia</tp:taxon-name-part> <tp:taxon-name-part taxon-name-part-type="species">subnitida</tp:taxon-name-part></tp:taxon-name></italic> (<bold>b</bold>) and <italic><tp:taxon-name><tp:taxon-name-part taxon-name-part-type="genus">Megaselia</tp:taxon-name-part> <tp:taxon-name-part taxon-name-part-type="species">albalucifrons</tp:taxon-name-part></tp:taxon-name></italic> sp. n. (<bold>c</bold>).</p></caption><graphic xmlns:xlink="http://www.w3.org/1999/xlink" xlink:href="zookeys-512-089-g005.jpg" position="float" orientation="portrait" xlink:type="simple" id="oo_46620.jpg"/></fig><fig id="F3" position="float" orientation="portrait"><label>Figure 3.</label><caption><p>Wing (<bold>a</bold>), leg (<bold>b</bold>) and phallus in frontal view (<bold>c</bold>) of <italic><tp:taxon-name><tp:taxon-name-part taxon-name-part-type="genus">Megaselia</tp:taxon-name-part> <tp:taxon-name-part taxon-name-part-type="species">albalucifrons</tp:taxon-name-part></tp:taxon-name></italic> sp. n.</p></caption><graphic xmlns:xlink="http://www.w3.org/1999/xlink" xlink:href="zookeys-512-089-g003.jpg" position="float" orientation="portrait" xlink:type="simple" id="oo_46618.jpg"/></fig><fig id="F7" position="float" orientation="portrait"><label>Figure 7.</label><caption><p>Map of Sweden showing the distribution of <italic><tp:taxon-name><tp:taxon-name-part taxon-name-part-type="genus">Megaselia</tp:taxon-name-part> <tp:taxon-name-part taxon-name-part-type="species">lucifrons</tp:taxon-name-part></tp:taxon-name></italic>, <italic><tp:taxon-name><tp:taxon-name-part taxon-name-part-type="genus">Megaselia</tp:taxon-name-part> <tp:taxon-name-part taxon-name-part-type="species">subnitida</tp:taxon-name-part></tp:taxon-name></italic> and <italic><tp:taxon-name><tp:taxon-name-part taxon-name-part-type="genus">Megaselia</tp:taxon-name-part> <tp:taxon-name-part taxon-name-part-type="species">albalucifrons</tp:taxon-name-part></tp:taxon-name></italic> sp. n. Dots indicate the positions of the Malaise traps in which the species were found.</p></caption><graphic xmlns:xlink="http://www.w3.org/1999/xlink" xlink:href="zookeys-512-089-g007.jpg" position="float" orientation="portrait" xlink:type="simple" id="oo_46622.jpg"/></fig></tp:treatment-sec><ref-list><ref id="B8"><mixed-citation xmlns:xlink="http://www.w3.org/1999/xlink" xlink:type="simple"><person-group><name name-style="western"><surname>Disney</surname><given-names>RHL</given-names></name></person-group> (<year>1989</year>) <article-title>Scuttle flies – <tp:taxon-name><tp:taxon-name-part taxon-name-part-type="order">Diptera</tp:taxon-name-part></tp:taxon-name>: <tp:taxon-name><tp:taxon-name-part taxon-name-part-type="family">Phoridae</tp:taxon-name-part></tp:taxon-name> Genus <italic><tp:taxon-name><tp:taxon-name-part taxon-name-part-type="genus">Megaselia</tp:taxon-name-part></tp:taxon-name></italic>.</article-title> <source>Handbooks for the Identification of British Insects</source> <volume>10</volume>(<issue>8</issue>): <fpage>1</fpage>–<lpage>155</lpage>. </mixed-citation></ref></ref-list></tp:taxon-treatment>
